# Supplementary material for: Activity of Natural Substances and n-Undecyl-α/β-l-Fucopyranoside Against the Formation of Pathogenic Biofilms by Pseudomonas aeruginosa
Source: Antibiotics (Basel). 2026 Jan 10;15(1):76. doi: 10.3390/antibiotics15010076 (PMC12837513; doi:10.3390/antibiotics15010076)
Supplement: Supplementary file 1 [file antibiotics-15-00076-s001.zip]

Archive with 1 entries (1 files):
- antibiotics-4038797-supplementary.pdf
